# Supplementary material for: Isolated Resistance Training Programs to Improve Peripheral Muscle Function in Outpatients with Chronic Obstructive Pulmonary Diseases: A Systematic Review
Source: Healthcare (Basel). 2021 Oct 19;9(10):1397. doi: 10.3390/healthcare9101397 (PMC8535539; doi:10.3390/healthcare9101397)
Supplement: Supplementary file 1 [file healthcare-09-01397-s001.zip]

Archive with 2 entries (2 files):
- healthcare-1392053-supplementary.pdf
- PRISMA 2020 Checklist.pdf
